# Supplementary material for: Response of Soil Fungal Community to Drought-Resistant Ea-DREB2B Transgenic Sugarcane
Source: Front Microbiol. 2020 Sep 18;11:562775. doi: 10.3389/fmicb.2020.562775 (PMC7530946; doi:10.3389/fmicb.2020.562775)
Supplement: Supplementary file 6 [file Table_2.xlsx]

## Sheet: Sheet1
Column1	Column2	Column3	Column4	Column5	Column6	Column7	Column8	Column9	Column10
The characteristics of fOTUs in root-enriched and bulk soil-enriched modules of two varieties
OTU_ID	Domain	Phylum	Class	Order	Family	Genus	labels	TG	WT
fOTU_102	Fungi	Ascomycota	Sordariomycetes	Sordariomycetidae_ord_Incertae_sedis	Annulatascaceae	Conlarium	Ascomycota	Module_1	Module_3
fOTU_112	Fungi	Ascomycota	Sordariomycetes	Hypocreales	Nectriaceae	Viridispora	Ascomycota	Module_1	NA
fOTU_117	Fungi	Basidiomycota	Agaricomycetes	Agaricales	Strophariaceae	Gymnopilus	Basidiomycota	Module_2	Module_5
fOTU_124	Fungi	Ascomycota	Eurotiomycetes	Eurotiales	Trichocomaceae	unassigned	Ascomycota	Module_1	Module_3
fOTU_126	Fungi	Ascomycota	Dothideomycetes	Pleosporales	unassigned	unassigned	Ascomycota	Module_3	Module_15
fOTU_137	Fungi	Ascomycota	Eurotiomycetes	Eurotiales	Trichocomaceae	Aspergillus	Ascomycota	Module_4	Module_11
fOTU_140	Fungi	Ascomycota	Eurotiomycetes	Eurotiales	Trichocomaceae	Talaromyces	Ascomycota	Module_1	Module_17
fOTU_141	Fungi	Ascomycota	Eurotiomycetes	Chaetothyriales	Herpotrichiellaceae	Cladophialophora	Ascomycota	Module_2	Module_7
fOTU_1423	Fungi	Ascomycota	Sordariomycetes	Sordariomycetidae_ord_Incertae_sedis	Annulatascaceae	Conlarium	Ascomycota	Module_5	Module_26
fOTU_149	Fungi	unassigned	unassigned	unassigned	unassigned	unassigned	unassigned	Module_1	Module_7
fOTU_15	Fungi	Ascomycota	Sordariomycetes	Sordariales	unassigned	unassigned	Ascomycota	Module_6	Module_11
fOTU_150	Fungi	unassigned	unassigned	unassigned	unassigned	unassigned	unassigned	Module_6	Module_2
fOTU_152	Fungi	Ascomycota	Sordariomycetes	Sordariales	unassigned	unassigned	Ascomycota	Module_7	Module_3
fOTU_153	Fungi	Ascomycota	Sordariomycetes	Hypocreales	unassigned	unassigned	Ascomycota	Module_6	Module_12
fOTU_155	Fungi	Ascomycota	Leotiomycetes	Helotiales	Helotiales_fam_Incertae_sedis	Acidomelania	Ascomycota	Module_8	Module_7
fOTU_159	Fungi	Ascomycota	Sordariomycetes	Hypocreales	Hypocreales_fam_Incertae_sedis	Acremonium	Ascomycota	Module_3	NA
fOTU_16	Fungi	Ascomycota	Dothideomycetes	Tubeufiales	Tubeufiaceae	Helicoma	Ascomycota	Module_9	Module_16
fOTU_160	Fungi	Ascomycota	Sordariomycetes	Hypocreales	Nectriaceae	unassigned	Ascomycota	Module_10	Module_12
fOTU_165	Fungi	Ascomycota	Dothideomycetes	Pleosporales	Pleosporales_fam_Incertae_sedis	Periconia	Ascomycota	Module_2	Module_4
fOTU_166	Fungi	Ascomycota	Sordariomycetes	Xylariales	Xylariales_fam_Incertae_sedis	Monosporascus	Ascomycota	Module_11	Module_1
fOTU_169	Fungi	Ascomycota	Sordariomycetes	Sordariales	unassigned	unassigned	Ascomycota	Module_1	Module_7
fOTU_17	Fungi	Ascomycota	unassigned	unassigned	unassigned	unassigned	Ascomycota	Module_1	Module_3
fOTU_170	Fungi	unassigned	unassigned	unassigned	unassigned	unassigned	unassigned	Module_4	Module_12
fOTU_173	Fungi	Ascomycota	Eurotiomycetes	Eurotiales	Trichocomaceae	Penicillium	Ascomycota	Module_6	Module_1
fOTU_175	Fungi	Ascomycota	Sordariomycetes	unassigned	unassigned	unassigned	Ascomycota	Module_12	NA
fOTU_179	Fungi	Ascomycota	Sordariomycetes	Sordariales	Cephalothecaceae	unassigned	Ascomycota	Module_4	Module_12
fOTU_18	Fungi	Ascomycota	Eurotiomycetes	Eurotiales	Trichocomaceae	Penicillium	Ascomycota	Module_13	Module_1
fOTU_181	Fungi	Ascomycota	Dothideomycetes	Pleosporales	Latoruaceae	Latorua	Ascomycota	Module_3	NA
fOTU_187	Fungi	Ascomycota	Dothideomycetes	Pleosporales	Leptosphaeriaceae	unassigned	Ascomycota	Module_11	Module_11
fOTU_188	Fungi	Ascomycota	Leotiomycetes	Helotiales	Helotiales_fam_Incertae_sedis	Cadophora	Ascomycota	Module_1	Module_11
fOTU_19	Fungi	Ascomycota	Eurotiomycetes	Chaetothyriales	unassigned	unassigned	Ascomycota	Module_1	Module_5
fOTU_190	Fungi	Basidiomycota	Agaricomycetes	Sebacinales	Sebacinales_Group_B	Piriformospora	Basidiomycota	Module_6	Module_10
fOTU_191	Fungi	Ascomycota	Sordariomycetes	Hypocreales	Hypocreaceae	Trichoderma	Ascomycota	Module_14	Module_7
fOTU_192	Fungi	Basidiomycota	Agaricomycetes	Agaricales	unassigned	unassigned	Basidiomycota	Module_6	NA
fOTU_193	Fungi	Ascomycota	Sordariomycetes	Microascales	Microascaceae	Microascus	Ascomycota	Module_14	Module_14
fOTU_195	Fungi	Ascomycota	Pezizomycotina_cls_Incertae_sedis	Pezizomycotina_ord_Incertae_sedis	Pezizomycotina_fam_Incertae_sedis	Hansfordia	Ascomycota	Module_11	Module_15
fOTU_197	Fungi	Ascomycota	Sordariomycetes	Sordariomycetidae_ord_Incertae_sedis	Annulatascaceae	Annulatascus	Ascomycota	Module_1	Module_7
fOTU_199	Fungi	Ascomycota	unassigned	unassigned	unassigned	unassigned	Ascomycota	Module_15	NA
fOTU_2	Fungi	Basidiomycota	Agaricomycetes	Agaricales	Mycenaceae	Mycena	Basidiomycota	Module_4	Module_17
fOTU_20	Fungi	Ascomycota	Dothideomycetes	Tubeufiales	Tubeufiaceae	Helicoma	Ascomycota	Module_9	NA
fOTU_200	Fungi	Ascomycota	Sordariomycetes	Microascales	Microascaceae	unassigned	Ascomycota	Module_12	Module_18
fOTU_204	Fungi	Ascomycota	Eurotiomycetes	Chaetothyriales	Herpotrichiellaceae	Exophiala	Ascomycota	Module_4	Module_3
fOTU_206	Fungi	Ascomycota	Sordariomycetes	Hypocreomycetidae_ord_Incertae_sedis	Plectosphaerellaceae	Plectosphaerella	Ascomycota	Module_3	Module_12
fOTU_209	Fungi	Ascomycota	Sordariomycetes	Hypocreales	Cordycipitaceae	Simplicillium	Ascomycota	Module_9	Module_1
fOTU_212	Fungi	Ascomycota	Eurotiomycetes	Eurotiales	Trichocomaceae	Penicillium	Ascomycota	Module_1	Module_3
fOTU_213	Fungi	Ascomycota	Dothideomycetes	Pleosporales	unassigned	unassigned	Ascomycota	Module_3	Module_16
fOTU_214	Fungi	Ascomycota	Sordariomycetes	Hypocreales	Hypocreales_fam_Incertae_sedis	Gliomastix	Ascomycota	Module_14	Module_8
fOTU_215	Fungi	Basidiomycota	Agaricomycetes	Gomphales	Gomphaceae	Ramaria	Basidiomycota	Module_16	Module_21
fOTU_217	Fungi	Ascomycota	unassigned	unassigned	unassigned	unassigned	Ascomycota	Module_12	Module_9
fOTU_22	Fungi	Ascomycota	Dothideomycetes	Pleosporales	unassigned	unassigned	Ascomycota	Module_15	Module_17
fOTU_220	Fungi	Ascomycota	unassigned	unassigned	unassigned	unassigned	Ascomycota	Module_9	Module_8
fOTU_222	Fungi	Ascomycota	Sordariomycetes	Hypocreales	unassigned	unassigned	Ascomycota	Module_3	Module_19
fOTU_227	Fungi	Basidiomycota	Agaricomycetes	Agaricales	Pluteaceae	Pluteus	Basidiomycota	Module_2	Module_7
fOTU_228	Fungi	Basidiomycota	Agaricomycetes	Boletales	Rhizopogonaceae	Rhizopogon	Basidiomycota	Module_4	Module_11
fOTU_23	Fungi	Basidiomycota	Agaricomycetes	Agaricales	unassigned	unassigned	Basidiomycota	Module_11	Module_11
fOTU_233	Fungi	Ascomycota	Eurotiomycetes	Chaetothyriales	Herpotrichiellaceae	Cladophialophora	Ascomycota	Module_1	NA
fOTU_234	Fungi	Ascomycota	Sordariomycetes	Hypocreales	Hypocreales_fam_Incertae_sedis	Acremonium	Ascomycota	Module_17	Module_20
fOTU_236	Fungi	Ascomycota	Dothideomycetes	Pleosporales	Tetraplosphaeriaceae	Quadricrura	Ascomycota	Module_5	NA
fOTU_237	Fungi	Ascomycota	Sordariomycetes	Xylariales	Xylariales_fam_Incertae_sedis	Microdochium	Ascomycota	Module_6	Module_31
fOTU_238	Fungi	Basidiomycota	Agaricomycetes	Agaricales	Mycenaceae	unassigned	Basidiomycota	Module_4	Module_26
fOTU_24	Fungi	Basidiomycota	Agaricomycetes	Agaricales	Mycenaceae	Mycena	Basidiomycota	Module_6	Module_21
fOTU_240	Fungi	Ascomycota	Dothideomycetes	Pleosporales	Pleosporaceae	Bipolaris	Ascomycota	Module_4	Module_21
fOTU_243	Fungi	Ascomycota	Dothideomycetes	Pleosporales	unassigned	unassigned	Ascomycota	Module_14	Module_3
fOTU_246	Fungi	unassigned	unassigned	unassigned	unassigned	unassigned	unassigned	Module_5	Module_5
fOTU_247	Fungi	Ascomycota	Sordariomycetes	Hypocreales	Clavicipitaceae	unassigned	Ascomycota	Module_6	Module_22
fOTU_25	Fungi	Basidiomycota	Agaricomycetes	Agaricales	Strophariaceae	Deconica	Basidiomycota	Module_13	Module_1
fOTU_250	Fungi	Chytridiomycota	Chytridiomycetes	Rhizophydiales	Rhizophydiaceae	Rhizophydium	Chytridiomycota	Module_6	NA
fOTU_256	Fungi	Ascomycota	Sordariomycetes	Hypocreomycetidae_ord_Incertae_sedis	Plectosphaerellaceae	unassigned	Ascomycota	Module_18	Module_8
fOTU_258	Fungi	Ascomycota	Sordariomycetes	Hypocreales	Ophiocordycipitaceae	Tolypocladium	Ascomycota	Module_2	NA
fOTU_261	Fungi	Ascomycota	Sordariomycetes	Hypocreales	Niessliaceae	Monocillium	Ascomycota	Module_4	Module_23
fOTU_265	Fungi	Glomeromycota	Glomeromycetes	Glomerales	Glomeraceae	unassigned	Glomeromycota	Module_1	Module_1
fOTU_269	Fungi	Ascomycota	Dothideomycetes	unassigned	unassigned	unassigned	Ascomycota	Module_16	Module_17
fOTU_270	Fungi	Ascomycota	Eurotiomycetes	Chaetothyriales	Herpotrichiellaceae	Phialophora	Ascomycota	Module_1	Module_16
fOTU_275	Fungi	Ascomycota	unassigned	unassigned	unassigned	unassigned	Ascomycota	Module_19	Module_8
fOTU_280	Fungi	Ascomycota	Dothideomycetes	Pleosporales	Pleosporales_fam_Incertae_sedis	Periconia	Ascomycota	Module_14	Module_8
fOTU_283	Fungi	Chytridiomycota	Monoblepharidomycetes	unassigned	unassigned	unassigned	Chytridiomycota	Module_18	Module_9
fOTU_285	Fungi	Ascomycota	Sordariomycetes	Hypocreales	Cordycipitaceae	Simplicillium	Ascomycota	Module_12	Module_6
fOTU_286	Fungi	Ascomycota	Sordariomycetes	Hypocreales	unassigned	unassigned	Ascomycota	Module_18	Module_13
fOTU_289	Fungi	Ascomycota	Sordariomycetes	Magnaporthales	Magnaporthaceae	Gaeumannomyces	Ascomycota	Module_9	Module_26
fOTU_29	Fungi	Ascomycota	Eurotiomycetes	Chaetothyriales	Herpotrichiellaceae	Cladophialophora	Ascomycota	Module_1	Module_3
fOTU_299	Fungi	Ascomycota	Sordariomycetes	Hypocreales	Cordycipitaceae	Lecanicillium	Ascomycota	Module_9	Module_2
fOTU_3	Fungi	Basidiomycota	Agaricomycetes	Phallales	Phallaceae	Phallus	Basidiomycota	Module_6	Module_21
fOTU_303	Fungi	Ascomycota	Sordariomycetes	unassigned	unassigned	unassigned	Ascomycota	Module_20	NA
fOTU_304	Fungi	Ascomycota	Sordariomycetes	Magnaporthales	Magnaporthaceae	Pseudophialophora	Ascomycota	Module_5	Module_1
fOTU_305	Fungi	Ascomycota	Eurotiomycetes	Onygenales	unassigned	unassigned	Ascomycota	Module_21	Module_9
fOTU_307	Fungi	Ascomycota	Dothideomycetes	unassigned	unassigned	unassigned	Ascomycota	Module_22	NA
fOTU_31	Fungi	Ascomycota	Sordariomycetes	Magnaporthales	Magnaporthaceae	Pseudophialophora	Ascomycota	Module_6	Module_1
fOTU_310	Fungi	Basidiomycota	Agaricomycetes	Trechisporales	unassigned	unassigned	Basidiomycota	Module_6	Module_11
fOTU_311	Fungi	Ascomycota	Sordariomycetes	unassigned	unassigned	unassigned	Ascomycota	Module_12	Module_18
fOTU_314	Fungi	Basidiomycota	Agaricomycetes	Agaricales	unassigned	unassigned	Basidiomycota	Module_16	NA
fOTU_318	Fungi	Ascomycota	Sordariomycetes	Xylariales	Xylariales_fam_Incertae_sedis	Monographella	Ascomycota	Module_23	Module_28
fOTU_319	Fungi	Ascomycota	Sordariomycetes	Xylariales	Xylariaceae	Xylaria	Ascomycota	Module_9	NA
fOTU_321	Fungi	Basidiomycota	Agaricomycetes	Agaricales	unassigned	unassigned	Basidiomycota	Module_24	Module_13
fOTU_326	Fungi	Ascomycota	Eurotiomycetes	Chaetothyriales	Herpotrichiellaceae	Cladophialophora	Ascomycota	Module_9	NA
fOTU_33	Fungi	Ascomycota	Eurotiomycetes	Chaetothyriales	Herpotrichiellaceae	Cladophialophora	Ascomycota	Module_12	Module_16
fOTU_334	Fungi	Ascomycota	Sordariomycetes	Xylariales	Xylariaceae	Xylaria	Ascomycota	Module_3	Module_4
fOTU_339	Fungi	Ascomycota	Eurotiomycetes	unassigned	unassigned	unassigned	Ascomycota	Module_25	NA
fOTU_34	Fungi	unassigned	unassigned	unassigned	unassigned	unassigned	unassigned	Module_6	Module_11
fOTU_341	Fungi	Ascomycota	Sordariomycetes	Xylariales	Amphisphaeriaceae	Pestalotiopsis	Ascomycota	Module_9	NA
fOTU_345	Fungi	Ascomycota	Sordariomycetes	Sordariales	Lasiosphaeriaceae	Arnium	Ascomycota	Module_2	Module_13
fOTU_346	Fungi	unassigned	unassigned	unassigned	unassigned	unassigned	unassigned	Module_4	Module_11
fOTU_356	Fungi	Ascomycota	Sordariomycetes	Hypocreales	Clavicipitaceae	Metacordyceps	Ascomycota	Module_16	NA
fOTU_36	Fungi	Ascomycota	Sordariomycetes	unassigned	unassigned	unassigned	Ascomycota	Module_11	Module_12
fOTU_362	Fungi	Ascomycota	Sordariomycetes	Hypocreales	Hypocreales_fam_Incertae_sedis	Myrothecium	Ascomycota	Module_6	Module_2
fOTU_368	Fungi	Ascomycota	Sordariomycetes	Hypocreales	Clavicipitaceae	Pochonia	Ascomycota	Module_1	Module_4
fOTU_37	Fungi	Ascomycota	Pezizomycotina_cls_Incertae_sedis	Pezizomycotina_ord_Incertae_sedis	Pezizomycotina_fam_Incertae_sedis	Junewangia	Ascomycota	Module_21	Module_12
fOTU_38	Fungi	Ascomycota	Pezizomycotina_cls_Incertae_sedis	Pezizomycotina_ord_Incertae_sedis	Pezizomycotina_fam_Incertae_sedis	Spegazzinia	Ascomycota	Module_18	Module_13
fOTU_381	Fungi	unassigned	unassigned	unassigned	unassigned	unassigned	unassigned	Module_11	Module_26
fOTU_385	Fungi	Ascomycota	Dothideomycetes	Pleosporales	unassigned	unassigned	Ascomycota	Module_3	Module_12
fOTU_386	Fungi	Zygomycota	Mortierellomycotina_cls_Incertae_sedis	Mortierellales	Mortierellaceae	Mortierella	Zygomycota	Module_11	Module_29
fOTU_39	Fungi	unassigned	unassigned	unassigned	unassigned	unassigned	unassigned	Module_12	Module_16
fOTU_391	Fungi	Glomeromycota	Glomeromycetes	Glomerales	Glomeraceae	unassigned	Glomeromycota	Module_18	Module_9
fOTU_394	Fungi	Ascomycota	Eurotiomycetes	Chaetothyriales	unassigned	unassigned	Ascomycota	Module_26	Module_3
fOTU_399	Fungi	Ascomycota	Sordariomycetes	Hypocreales	Hypocreaceae	Trichoderma	Ascomycota	Module_15	Module_8
fOTU_4	Fungi	Basidiomycota	Agaricomycetes	Agaricales	Mycenaceae	Panellus	Basidiomycota	Module_4	Module_11
fOTU_40	Fungi	Ascomycota	Sordariomycetes	Trichosphaeriales	Trichosphaeriales_fam_Incertae_sedis	Nigrospora	Ascomycota	Module_15	Module_3
fOTU_403	Fungi	Ascomycota	Sordariomycetes	Hypocreales	Hypocreales_fam_Incertae_sedis	Sarocladium	Ascomycota	Module_6	Module_23
fOTU_41	Fungi	Basidiomycota	Agaricomycetes	Agaricales	unassigned	unassigned	Basidiomycota	Module_18	Module_23
fOTU_411	Fungi	unassigned	unassigned	unassigned	unassigned	unassigned	unassigned	Module_13	Module_13
fOTU_419	Fungi	Basidiomycota	Agaricomycetes	Geastrales	Geastraceae	Geastrum	Basidiomycota	Module_27	Module_1
fOTU_42	Fungi	Ascomycota	Dothideomycetes	Pleosporales	unassigned	unassigned	Ascomycota	Module_1	Module_7
fOTU_43	Fungi	Basidiomycota	Agaricomycetes	Agaricales	Mycenaceae	Mycena	Basidiomycota	Module_6	Module_11
fOTU_432	Fungi	Ascomycota	unassigned	unassigned	unassigned	unassigned	Ascomycota	Module_6	Module_11
fOTU_441	Fungi	Basidiomycota	Agaricomycetes	Agaricales	unassigned	unassigned	Basidiomycota	Module_16	Module_3
fOTU_444	Fungi	Ascomycota	Sordariomycetes	Sordariales	Chaetomiaceae	unassigned	Ascomycota	Module_12	Module_7
fOTU_45	Fungi	Basidiomycota	Agaricomycetes	Sebacinales	Sebacinales_Group_B	unassigned	Basidiomycota	Module_6	Module_1
fOTU_46	Fungi	Ascomycota	Sordariomycetes	Sordariales	Chaetomiaceae	Chaetomium	Ascomycota	Module_12	Module_3
fOTU_48	Fungi	Basidiomycota	Agaricomycetes	Corticiales	Corticiaceae	unassigned	Basidiomycota	Module_4	Module_26
fOTU_49	Fungi	Ascomycota	unassigned	unassigned	unassigned	unassigned	Ascomycota	Module_6	Module_26
fOTU_5	Fungi	Basidiomycota	Agaricomycetes	Russulales	Stephanosporaceae	Lindtneria	Basidiomycota	Module_18	Module_11
fOTU_50	Fungi	Ascomycota	Sordariomycetes	Diaporthales	Togniniaceae	unassigned	Ascomycota	Module_2	Module_13
fOTU_505	Fungi	Ascomycota	unassigned	unassigned	unassigned	unassigned	Ascomycota	Module_19	Module_9
fOTU_527	Fungi	unassigned	unassigned	unassigned	unassigned	unassigned	unassigned	Module_4	NA
fOTU_53	Fungi	Ascomycota	Sordariomycetes	Microascales	Microascaceae	Microascus	Ascomycota	Module_2	Module_23
fOTU_536	Fungi	Ascomycota	Pezizomycotina_cls_Incertae_sedis	Pezizomycotina_ord_Incertae_sedis	Pezizomycotina_fam_Incertae_sedis	Rhexoacrodictys	Ascomycota	Module_6	NA
fOTU_54	Fungi	Ascomycota	Sordariomycetes	Microascales	Ceratocystidaceae	Ceratocystis	Ascomycota	Module_11	Module_12
fOTU_55	Fungi	Ascomycota	Sordariomycetes	Hypocreales	Hypocreaceae	Trichoderma	Ascomycota	Module_10	Module_6
fOTU_56	Fungi	Ascomycota	Sordariomycetes	Sordariales	Chaetomiaceae	Humicola	Ascomycota	Module_1	Module_7
fOTU_57	Fungi	Ascomycota	Eurotiomycetes	Chaetothyriales	unassigned	unassigned	Ascomycota	Module_6	Module_13
fOTU_58	Fungi	Ascomycota	Sordariomycetes	Hypocreales	Hypocreaceae	unassigned	Ascomycota	Module_9	Module_21
fOTU_6	Fungi	Ascomycota	Sordariomycetes	Hypocreomycetidae_ord_Incertae_sedis	Plectosphaerellaceae	unassigned	Ascomycota	Module_12	Module_4
fOTU_61	Fungi	Ascomycota	Dothideomycetes	Pleosporales	Pleosporaceae	Curvularia	Ascomycota	Module_18	Module_4
fOTU_62	Fungi	Ascomycota	Eurotiomycetes	Eurotiales	Trichocomaceae	Talaromyces	Ascomycota	Module_6	Module_21
fOTU_620	Fungi	Ascomycota	Sordariomycetes	Sordariales	Sordariaceae	Neurospora	Ascomycota	Module_8	Module_7
fOTU_63	Fungi	Basidiomycota	Agaricomycetes	Corticiales	Corticiaceae	unassigned	Basidiomycota	Module_3	Module_12
fOTU_65	Fungi	Ascomycota	Sordariomycetes	Hypocreales	Nectriaceae	Fusarium	Ascomycota	Module_12	Module_18
fOTU_652	Fungi	unassigned	unassigned	unassigned	unassigned	unassigned	unassigned	Module_28	NA
fOTU_658	Fungi	Ascomycota	Sordariomycetes	unassigned	unassigned	unassigned	Ascomycota	Module_13	Module_11
fOTU_66	Fungi	Ascomycota	Pezizomycotina_cls_Incertae_sedis	Pezizomycotina_ord_Incertae_sedis	Pezizomycotina_fam_Incertae_sedis	Surculiseries	Ascomycota	Module_12	Module_26
fOTU_67	Fungi	Ascomycota	unassigned	unassigned	unassigned	unassigned	Ascomycota	Module_18	Module_8
fOTU_677	Fungi	Basidiomycota	Agaricomycetes	Agaricales	unassigned	unassigned	Basidiomycota	Module_4	Module_13
fOTU_68	Fungi	Basidiomycota	Agaricomycetes	Agaricales	unassigned	unassigned	Basidiomycota	Module_13	Module_11
fOTU_69	Fungi	Ascomycota	Eurotiomycetes	Chaetothyriales	Chaetothyriales_fam_Incertae_sedis	Coniosporium	Ascomycota	Module_1	Module_16
fOTU_7	Fungi	Basidiomycota	Agaricomycetes	Trechisporales	unassigned	unassigned	Basidiomycota	Module_4	NA
fOTU_71	Fungi	Basidiomycota	Agaricomycetes	Corticiales	Corticiaceae	unassigned	Basidiomycota	Module_14	Module_13
fOTU_73	Fungi	Ascomycota	Sordariomycetes	Hypocreales	Hypocreales_fam_Incertae_sedis	Stachybotrys	Ascomycota	Module_4	Module_21
fOTU_74	Fungi	Ascomycota	Eurotiomycetes	Chaetothyriales	Herpotrichiellaceae	Cladophialophora	Ascomycota	Module_16	Module_18
fOTU_76	Fungi	Ascomycota	Pezizomycotina_cls_Incertae_sedis	Pezizomycotina_ord_Incertae_sedis	Pezizomycotina_fam_Incertae_sedis	Solheimia	Ascomycota	Module_29	Module_25
fOTU_77	Fungi	unassigned	unassigned	unassigned	unassigned	unassigned	unassigned	Module_18	Module_3
fOTU_79	Fungi	Ascomycota	Eurotiomycetes	Chaetothyriales	Herpotrichiellaceae	Cladophialophora	Ascomycota	Module_12	Module_12
fOTU_8	Fungi	Basidiomycota	Agaricomycetes	Phallales	Phallaceae	Phallus	Basidiomycota	Module_4	Module_26
fOTU_80	Fungi	Ascomycota	Eurotiomycetes	Eurotiales	Trichocomaceae	unassigned	Ascomycota	Module_30	Module_8
fOTU_81	Fungi	Ascomycota	Eurotiomycetes	Chaetothyriales	Herpotrichiellaceae	Cladophialophora	Ascomycota	Module_2	Module_18
fOTU_82	Fungi	Ascomycota	Sordariomycetes	Hypocreales	Nectriaceae	unassigned	Ascomycota	Module_5	Module_6
fOTU_83	Fungi	Zygomycota	Mucoromycotina_cls_Incertae_sedis	Mucorales	Cunninghamellaceae	Gongronella	Zygomycota	Module_13	Module_22
fOTU_85	Fungi	Ascomycota	Sordariomycetes	Hypocreales	Bionectriaceae	Clonostachys	Ascomycota	Module_31	Module_9
fOTU_86	Fungi	Ascomycota	Dothideomycetes	Jahnulales	Aliquandostipitaceae	Xylomyces	Ascomycota	Module_8	NA
fOTU_87	Fungi	Ascomycota	Sordariomycetes	Hypocreales	Hypocreales_fam_Incertae_sedis	Acremonium	Ascomycota	Module_6	Module_8
fOTU_88	Fungi	Ascomycota	Dothideomycetes	Dothideales	unassigned	unassigned	Ascomycota	Module_32	Module_12
fOTU_89	Fungi	unassigned	unassigned	unassigned	unassigned	unassigned	unassigned	Module_17	Module_4
fOTU_9	Fungi	Basidiomycota	Agaricomycetes	Auriculariales	unassigned	unassigned	Basidiomycota	Module_6	NA
fOTU_90	Fungi	Basidiomycota	Agaricomycetes	Cantharellales	Ceratobasidiaceae	Ceratobasidium	Basidiomycota	Module_5	Module_3
fOTU_91	Fungi	Ascomycota	Sordariomycetes	Ophiostomatales	Ophiostomataceae	Sporothrix	Ascomycota	Module_33	Module_17
fOTU_93	Fungi	Ascomycota	Dothideomycetes	Pleosporales	unassigned	unassigned	Ascomycota	Module_6	Module_17
fOTU_95	Fungi	Ascomycota	Dothideomycetes	Pleosporales	Pleosporaceae	Curvularia	Ascomycota	Module_15	Module_4
fOTU_96	Fungi	Ascomycota	Eurotiomycetes	Chaetothyriales	Herpotrichiellaceae	Cladophialophora	Ascomycota	Module_17	Module_12
fOTU_97	Fungi	Ascomycota	Sordariomycetes	unassigned	unassigned	unassigned	Ascomycota	Module_4	Module_28
fOTU_98	Fungi	Basidiomycota	Ustilaginomycetes	Ustilaginales	Ustilaginaceae	Sporisorium	Basidiomycota	Module_4	Module_21
fOTU_989	Fungi	Ascomycota	Sordariomycetes	Hypocreales	Nectriaceae	unassigned	Ascomycota	Module_12	Module_31
fOTU_99	Fungi	Ascomycota	Eurotiomycetes	Eurotiales	Trichocomaceae	Penicillium	Ascomycota	Module_13	Module_1
fOTU_10	Fungi	Ascomycota	Sordariomycetes	Sordariales	Chaetomiaceae	unassigned	Ascomycota	Module_1	Module_18
fOTU_108	Fungi	Ascomycota	Sordariomycetes	Sordariales	Chaetomiaceae	Thielavia	Ascomycota	Module_2	Module_7
fOTU_120	Fungi	Ascomycota	Sordariomycetes	Hypocreales	Hypocreales_fam_Incertae_sedis	Acremonium	Ascomycota	Module_1	Module_6
fOTU_111	Fungi	Ascomycota	Dothideomycetes	Pleosporales	Latoruaceae	Matsushimamyces	Ascomycota	Module_3	Module_4
fOTU_13	Fungi	unassigned	unassigned	unassigned	unassigned	unassigned	unassigned	Module_4	Module_21
fOTU_115	Fungi	Ascomycota	Dothideomycetes	Tubeufiales	Tubeufiaceae	Helicoma	Ascomycota	Module_5	Module_5
fOTU_134	Fungi	Basidiomycota	Agaricomycetes	Agaricales	Strophariaceae	Gymnopilus	Basidiomycota	Module_1	Module_13
fOTU_130	Fungi	Ascomycota	Dothideomycetes	Pleosporales	unassigned	unassigned	Ascomycota	Module_6	Module_9
fOTU_119	Fungi	Ascomycota	unassigned	unassigned	unassigned	unassigned	Ascomycota	Module_6	Module_23
fOTU_1431	Fungi	Ascomycota	Sordariomycetes	unassigned	unassigned	unassigned	Ascomycota	Module_6	Module_11
fOTU_148	Fungi	Ascomycota	Dothideomycetes	Pleosporales	unassigned	unassigned	Ascomycota	Module_7	Module_7
fOTU_11	Fungi	Basidiomycota	Agaricomycetes	Auriculariales	unassigned	unassigned	Basidiomycota	Module_6	Module_23
fOTU_129	Fungi	Ascomycota	Pezizomycotina_cls_Incertae_sedis	Pezizomycotina_ord_Incertae_sedis	Pezizomycotina_fam_Incertae_sedis	Acrophialophora	Ascomycota	Module_8	Module_25
fOTU_151	Fungi	Ascomycota	Dothideomycetes	Pleosporales	unassigned	unassigned	Ascomycota	Module_3	Module_19
fOTU_14	Fungi	Ascomycota	Sordariomycetes	Hypocreales	Hypocreaceae	Trichoderma	Ascomycota	Module_9	Module_17
fOTU_135	Fungi	Ascomycota	Sordariomycetes	Sordariomycetidae_ord_Incertae_sedis	Glomerellaceae	Colletotrichum	Ascomycota	Module_10	Module_5
fOTU_103	Fungi	Ascomycota	Sordariomycetes	Microascales	Microascaceae	Scopulariopsis	Ascomycota	Module_2	Module_8
fOTU_144	Fungi	Ascomycota	Sordariomycetes	Sordariales	unassigned	unassigned	Ascomycota	Module_11	NA
fOTU_146	Fungi	Basidiomycota	Agaricomycetes	Agaricales	Inocybaceae	Inocybe	Basidiomycota	Module_4	Module_5
fOTU_116	Fungi	Ascomycota	Eurotiomycetes	Chaetothyriales	Herpotrichiellaceae	Cladophialophora	Ascomycota	Module_12	Module_16
fOTU_118	Fungi	Zygomycota	Mortierellomycotina_cls_Incertae_sedis	Mortierellales	Mortierellaceae	Mortierella	Zygomycota	Module_4	Module_9
fOTU_12	Fungi	Ascomycota	Sordariomycetes	Hypocreales	Nectriaceae	Fusarium	Ascomycota	Module_13	Module_24
fOTU_157	Fungi	Basidiomycota	Agaricomycetes	Agaricales	Inocybaceae	CrepidOTU_s	Basidiomycota	Module_11	Module_9
fOTU_172	Fungi	Basidiomycota	Agaricomycetes	Agaricales	unassigned	unassigned	Basidiomycota	Module_1	NA
fOTU_182	Fungi	Ascomycota	Sordariomycetes	unassigned	unassigned	unassigned	Ascomycota	Module_6	Module_26
fOTU_162	Fungi	Ascomycota	Eurotiomycetes	Eurotiales	unassigned	unassigned	Ascomycota	Module_14	Module_10
fOTU_163	Fungi	unassigned	unassigned	unassigned	unassigned	unassigned	unassigned	Module_14	Module_8
fOTU_125	Fungi	Ascomycota	Leotiomycetes	Helotiales	Helotiales_fam_Incertae_sedis	unassigned	Ascomycota	Module_11	Module_2
fOTU_109	Fungi	Basidiomycota	Agaricomycetes	Agaricales	unassigned	unassigned	Basidiomycota	Module_15	Module_5
fOTU_1	Fungi	Ascomycota	Sordariomycetes	Sordariales	Chaetomiaceae	Chaetomium	Ascomycota	Module_9	NA
fOTU_113	Fungi	Ascomycota	Sordariomycetes	Hypocreales	unassigned	unassigned	Ascomycota	Module_12	NA
fOTU_167	Fungi	Ascomycota	Sordariomycetes	Hypocreales	Ophiocordycipitaceae	Hirsutella	Ascomycota	Module_15	NA
fOTU_196	Fungi	Zygomycota	Zygomycota_cls_Incertae_sedis	Basidiobolales	Basidiobolaceae	Basidiobolus	Zygomycota	Module_3	NA
fOTU_128	Fungi	Ascomycota	Eurotiomycetes	Chaetothyriales	Chaetothyriaceae	Cyphellophora	Ascomycota	Module_2	Module_4
fOTU_145	Fungi	unassigned	unassigned	unassigned	unassigned	unassigned	unassigned	Module_11	Module_22
fOTU_105	Fungi	Basidiomycota	Tremellomycetes	Tremellales	Tremellales_fam_Incertae_sedis	Papiliotrema	Basidiomycota	Module_17	Module_18
fOTU_107	Fungi	Ascomycota	Sordariomycetes	Sordariales	Chaetomiaceae	Chaetomium	Ascomycota	Module_17	Module_28
fOTU_136	Fungi	Ascomycota	Sordariomycetes	unassigned	unassigned	unassigned	Ascomycota	Module_6	Module_14
fOTU_154	Fungi	Ascomycota	Dothideomycetes	Pleosporales	Pleosporales_fam_Incertae_sedis	Periconia	Ascomycota	Module_14	Module_8
fOTU_210	Fungi	Ascomycota	Sordariomycetes	Xylariales	Xylariales_fam_Incertae_sedis	Microdochium	Ascomycota	Module_6	Module_16
fOTU_229	Fungi	Ascomycota	Sordariomycetes	Hypocreales	Nectriaceae	Pleonectria	Ascomycota	Module_18	Module_27
fOTU_239	Fungi	Ascomycota	Dothideomycetes	Pleosporales	Pleosporales_fam_Incertae_sedis	unassigned	Ascomycota	Module_1	Module_9
fOTU_245	Fungi	Basidiomycota	Agaricomycetes	Agaricales	unassigned	unassigned	Basidiomycota	Module_1	Module_3
fOTU_164	Fungi	Ascomycota	Sordariomycetes	Hypocreales	Hypocreales_fam_Incertae_sedis	Trichothecium	Ascomycota	Module_19	Module_9
fOTU_21	Fungi	Ascomycota	Sordariomycetes	Sordariales	Sordariales_fam_Incertae_sedis	Madurella	Ascomycota	Module_18	Module_12
fOTU_248	Fungi	Ascomycota	Eurotiomycetes	Onygenales	Gymnoascaceae	unassigned	Ascomycota	Module_18	Module_13
fOTU_263	Fungi	Ascomycota	Sordariomycetes	Hypocreales	Nectriaceae	Fusarium	Ascomycota	Module_12	Module_4
fOTU_27	Fungi	Basidiomycota	Agaricomycetes	Agaricales	Agaricaceae	Leucoagaricus	Basidiomycota	Module_9	Module_11
fOTU_264	Fungi	Chytridiomycota	Chytridiomycetes	Spizellomycetales	unassigned	unassigned	Chytridiomycota	Module_20	Module_30
fOTU_277	Fungi	Ascomycota	unassigned	unassigned	unassigned	unassigned	Ascomycota	Module_5	Module_1
fOTU_168	Fungi	Ascomycota	unassigned	unassigned	unassigned	unassigned	Ascomycota	Module_21	Module_11
fOTU_202	Fungi	Ascomycota	Eurotiomycetes	unassigned	unassigned	unassigned	Ascomycota	Module_22	Module_8
fOTU_186	Fungi	Ascomycota	Dothideomycetes	Pleosporales	Tetraplosphaeriaceae	Tetraplosphaeria	Ascomycota	Module_16	Module_31
fOTU_189	Fungi	Ascomycota	Sordariomycetes	Sordariales	unassigned	unassigned	Ascomycota	Module_23	Module_13
fOTU_198	Fungi	Ascomycota	unassigned	unassigned	unassigned	unassigned	Ascomycota	Module_23	Module_16
fOTU_262	Fungi	Basidiomycota	Agaricomycetes	Russulales	unassigned	unassigned	Basidiomycota	Module_24	Module_24
fOTU_1799	Fungi	Ascomycota	Dothideomycetes	Pleosporales	unassigned	unassigned	Ascomycota	Module_25	Module_4
fOTU_259	Fungi	Basidiomycota	Agaricomycetes	Geastrales	Geastraceae	Sphaerobolus	Basidiomycota	Module_25	Module_1
fOTU_241	Fungi	Ascomycota	Pezizomycotina_cls_Incertae_sedis	Pezizomycotina_ord_Incertae_sedis	Pezizomycotina_fam_Incertae_sedis	Junewangia	Ascomycota	Module_2	Module_21
fOTU_123	Fungi	Ascomycota	Eurotiomycetes	Eurotiales	Trichocomaceae	Penicillium	Ascomycota	Module_4	Module_1
fOTU_161	Fungi	Ascomycota	Eurotiomycetes	Eurotiales	Trichocomaceae	Penicillium	Ascomycota	Module_4	Module_8
fOTU_142	Fungi	Ascomycota	Leotiomycetes	Helotiales	Helotiales_fam_Incertae_sedis	Scytalidium	Ascomycota	Module_18	Module_3
fOTU_138	Fungi	Ascomycota	Sordariomycetes	Sordariales	unassigned	unassigned	Ascomycota	Module_26	Module_6
fOTU_205	Fungi	Ascomycota	Sordariomycetes	Hypocreales	Hypocreales_fam_Incertae_sedis	Acremonium	Ascomycota	Module_15	Module_8
fOTU_156	Fungi	Basidiomycota	Agaricomycetes	Gomphales	Gomphaceae	Ramaria	Basidiomycota	Module_27	NA
fOTU_143	Fungi	Glomeromycota	unassigned	unassigned	unassigned	unassigned	Glomeromycota	Module_16	Module_18
fOTU_185	Fungi	Ascomycota	Sordariomycetes	Hypocreales	Hypocreales_fam_Incertae_sedis	Acremonium	Ascomycota	Module_6	Module_7
fOTU_184	Fungi	Ascomycota	Dothideomycetes	Pleosporales	Pleosporaceae	Curvularia	Ascomycota	Module_9	Module_16
fOTU_348	Fungi	Ascomycota	Saccharomycetes	Saccharomycetales	Saccharomycetales_fam_Incertae_sedis	Candida	Ascomycota	Module_28	Module_29
fOTU_387	Fungi	Glomeromycota	Glomeromycetes	Archaeosporales	Archaeosporaceae	unassigned	Glomeromycota	Module_28	NA
fOTU_110	Fungi	Ascomycota	Eurotiomycetes	Eurotiales	Trichocomaceae	unassigned	Ascomycota	Module_13	Module_2
fOTU_183	Fungi	Basidiomycota	Agaricomycetes	Agaricales	unassigned	unassigned	Basidiomycota	Module_29	Module_13
fOTU_131	Fungi	Basidiomycota	Agaricomycetes	Agaricales	Strophariaceae	Gymnopilus	Basidiomycota	Module_30	Module_20
fOTU_132	Fungi	Ascomycota	Eurotiomycetes	Eurotiales	unassigned	unassigned	Ascomycota	Module_13	Module_1
fOTU_101	Fungi	Ascomycota	Eurotiomycetes	Chaetothyriales	Herpotrichiellaceae	Cladophialophora	Ascomycota	Module_31	Module_3
fOTU_147	Fungi	Ascomycota	Dothideomycetes	Capnodiales	Teratosphaeriaceae	Devriesia	Ascomycota	Module_32	Module_3
fOTU_122	Fungi	Ascomycota	Eurotiomycetes	Eurotiales	Trichocomaceae	Penicillium	Ascomycota	Module_33	Module_1
fOTU_127	Fungi	Ascomycota	Dothideomycetes	Botryosphaeriales	Botryosphaeriaceae	Lasiodiplodia	Ascomycota	NA	Module_3
fOTU_1759	Fungi	Ascomycota	Eurotiomycetes	Eurotiales	Trichocomaceae	Penicillium	Ascomycota	NA	Module_1
fOTU_178	Fungi	Ascomycota	Sordariomycetes	Hypocreales	Ophiocordycipitaceae	Hirsutella	Ascomycota	NA	Module_12
fOTU_203	Fungi	Ascomycota	Dothideomycetes	Pleosporales	Tetraplosphaeriaceae	Tetraplosphaeria	Ascomycota	NA	Module_3
fOTU_208	Fungi	Chytridiomycota	unassigned	unassigned	unassigned	unassigned	Chytridiomycota	NA	Module_5
fOTU_216	Fungi	Ascomycota	Sordariomycetes	Ophiostomatales	Ophiostomataceae	Sporothrix	Ascomycota	NA	Module_18
fOTU_218	Fungi	unassigned	unassigned	unassigned	unassigned	unassigned	unassigned	NA	Module_1
fOTU_219	Fungi	Basidiomycota	Agaricomycetes	Agaricales	Physalacriaceae	Armillaria	Basidiomycota	NA	Module_5
fOTU_231	Fungi	Ascomycota	unassigned	unassigned	unassigned	unassigned	Ascomycota	NA	Module_7
fOTU_257	Fungi	Ascomycota	Pezizomycotina_cls_Incertae_sedis	Pezizomycotina_ord_Incertae_sedis	Pezizomycotina_fam_Incertae_sedis	Phaeocytostroma	Ascomycota	NA	Module_18
fOTU_271	Fungi	Ascomycota	Pezizomycotina_cls_Incertae_sedis	Pezizomycotina_ord_Incertae_sedis	Pezizomycotina_fam_Incertae_sedis	Cordana	Ascomycota	NA	Module_25
fOTU_276	Fungi	Zygomycota	Mortierellomycotina_cls_Incertae_sedis	Mortierellales	Mortierellaceae	Mortierella	Zygomycota	NA	Module_26
fOTU_28	Fungi	Basidiomycota	Tremellomycetes	Tremellales	Tremellales_fam_Incertae_sedis	Cryptococcus	Basidiomycota	NA	Module_25
fOTU_281	Fungi	Ascomycota	Sordariomycetes	Hypocreales	unassigned	unassigned	Ascomycota	NA	Module_18
fOTU_288	Fungi	Ascomycota	unassigned	unassigned	unassigned	unassigned	Ascomycota	NA	Module_24
fOTU_292	Fungi	Ascomycota	Sordariomycetes	Sordariales	Chaetomiaceae	Chaetomium	Ascomycota	NA	Module_27
fOTU_302	Fungi	Ascomycota	Eurotiomycetes	Eurotiales	Trichocomaceae	unassigned	Ascomycota	NA	Module_7
fOTU_306	Fungi	Ascomycota	Sordariomycetes	Coniochaetales	Coniochaetaceae	Coniochaeta	Ascomycota	NA	Module_8
fOTU_32	Fungi	Basidiomycota	Agaricomycetes	Agaricales	unassigned	unassigned	Basidiomycota	NA	Module_9
fOTU_327	Fungi	Ascomycota	Eurotiomycetes	Eurotiales	Trichocomaceae	Rasamsonia	Ascomycota	NA	Module_9
fOTU_329	Fungi	unassigned	unassigned	unassigned	unassigned	unassigned	unassigned	NA	Module_7
fOTU_343	Fungi	Basidiomycota	Agaricomycetes	Russulales	Auriscalpiaceae	Lentinellus	Basidiomycota	NA	Module_26
fOTU_344	Fungi	Ascomycota	unassigned	unassigned	unassigned	unassigned	Ascomycota	NA	Module_12
fOTU_35	Fungi	Ascomycota	unassigned	unassigned	unassigned	unassigned	Ascomycota	NA	Module_18
fOTU_361	Fungi	Basidiomycota	Agaricomycetes	Auriculariales	unassigned	unassigned	Basidiomycota	NA	Module_5
fOTU_408	Fungi	Basidiomycota	Agaricomycetes	Cantharellales	Cantharellales_fam_Incertae_sedis	Minimedusa	Basidiomycota	NA	Module_30
fOTU_420	Fungi	Ascomycota	Sordariomycetes	Microascales	Microascaceae	Wardomyces	Ascomycota	NA	Module_12
fOTU_44	Fungi	Ascomycota	Sordariomycetes	Sordariales	Chaetomiaceae	Chaetomium	Ascomycota	NA	Module_22
fOTU_462	Fungi	Basidiomycota	Agaricomycetes	Agaricales	unassigned	unassigned	Basidiomycota	NA	Module_3
fOTU_477	Fungi	Chytridiomycota	Chytridiomycetes	Rhizophydiales	Terramycetaceae	Boothiomyces	Chytridiomycota	NA	Module_9
fOTU_547	Fungi	Glomeromycota	Glomeromycetes	Glomerales	Glomeraceae	unassigned	Glomeromycota	NA	Module_5
fOTU_572	Fungi	Basidiomycota	Agaricomycetes	Sebacinales	Sebacinales_Group_B	unassigned	Basidiomycota	NA	Module_5
fOTU_59	Fungi	Ascomycota	Sordariomycetes	Xylariales	Xylariales_fam_Incertae_sedis	Dinemasporium	Ascomycota	NA	Module_26
fOTU_64	Fungi	Ascomycota	Sordariomycetes	Sordariomycetidae_ord_Incertae_sedis	Annulatascaceae	Conlarium	Ascomycota	NA	Module_3
fOTU_640	Fungi	unassigned	unassigned	unassigned	unassigned	unassigned	unassigned	NA	Module_2
fOTU_70	Fungi	Zygomycota	Mucoromycotina_cls_Incertae_sedis	Mucorales	Umbelopsidaceae	Umbelopsis	Zygomycota	NA	Module_1
fOTU_72	Fungi	Chytridiomycota	Chytridiomycetes	Rhizophydiales	Terramycetaceae	Boothiomyces	Chytridiomycota	NA	Module_2
fOTU_75	Fungi	Ascomycota	Dothideomycetes	Pleosporales	unassigned	unassigned	Ascomycota	NA	Module_2
fOTU_84	Fungi	Ascomycota	Sordariomycetes	Hypocreales	Ophiocordycipitaceae	Purpureocillium	Ascomycota	NA	Module_16
fOTU_94	Fungi	Ascomycota	Pezizomycotina_cls_Incertae_sedis	Pezizomycotina_ord_Incertae_sedis	Pezizomycotina_fam_Incertae_sedis	Junewangia	Ascomycota	NA	Module_4
fOTU_106	Fungi	Zygomycota	Mortierellomycotina_cls_Incertae_sedis	Mortierellales	Mortierellaceae	Mortierella	Zygomycota	NA	Module_1
fOTU_121	Fungi	Ascomycota	unassigned	unassigned	unassigned	unassigned	Ascomycota	NA	Module_10
fOTU_251	Fungi	Ascomycota	Eurotiomycetes	Chaetothyriales	unassigned	unassigned	Ascomycota	NA	Module_23
fOTU_30	Fungi	Ascomycota	Sordariomycetes	unassigned	unassigned	unassigned	Ascomycota	NA	Module_12
fOTU_207	Fungi	Ascomycota	Dothideomycetes	unassigned	unassigned	unassigned	Ascomycota	NA	Module_11
